# Supplementary material for: Digital Workflow for Interim Prosthetic Rehabilitation Through the All-on-4 Concept Using 3D Printing Additive Process
Source: J Clin Med. 2025 Nov 24;14(23):8353. doi: 10.3390/jcm14238353 (PMC12693154; doi:10.3390/jcm14238353)
Supplement: Supplementary file 1 [file jcm-14-08353-s001.zip]

Archive with 1 entries (1 files):
- jcm-3985821-supplementary.pdf
